# Supplementary material for: Comprehensive testing of large language models for extraction of structured data in pathology
Source: Commun Med (Lond). 2025 Mar 31;5:96. doi: 10.1038/s43856-025-00808-8 (PMC11958830; doi:10.1038/s43856-025-00808-8)
Supplement: Supplementary file 2 — Supplementary Data 1 [file 43856_2025_808_MOESM2_ESM.txt]

Model	Parameter	Precision	Recall	F1_Score
gpt4_eng	WHO (ISUP) Grade Group	1	0.961764705882353	0.980509745127436
gpt4_eng	T-Stage (TNM)	1	0.979411764705882	0.989598811292719
gpt4_eng	N-Stage (TNM)	1	0.964705882352941	0.982035928143713
gpt4_eng	Number of Lymph Nodes examined	1	0.991176470588235	0.995568685376662
gpt4_eng	Lymph Nodes with Metastasis	0.994117647058824	1	0.997050147492625
gpt4_eng	Resection Margins	1	0.994117647058824	0.997050147492625
gpt4_eng	Histologic Subtype	0.99685534591195	0.935103244837758	0.964992389649924
gpt4_eng	Primary Gleason Pattern	1	0.991176470588235	0.995568685376662
gpt4_eng	Secondary Gleason Pattern	1	0.988235294117647	0.994082840236686
gpt4_eng	Tertiary Gleason Pattern	1	0.991176470588235	0.995568685376662
gpt4_eng	Percentage of Secondary Gleason Pattern	0.938650306748466	0.95625	0.947368421052632
gpt4_ger	WHO (ISUP) Grade Group	1	0.95	0.974358974358974
gpt4_ger	T-Stage (TNM)	1	0.979411764705882	0.989598811292719
gpt4_ger	N-Stage (TNM)	1	0.944117647058824	0.97125567322239
gpt4_ger	Number of Lymph Nodes examined	0.997032640949555	0.991150442477876	0.994082840236686
gpt4_ger	Lymph Nodes with Metastasis	0.994117647058824	1	0.997050147492625
gpt4_ger	Resection Margins	1	1	1
gpt4_ger	Histologic Subtype	0.990415335463259	0.919881305637982	0.953846153846154
gpt4_ger	Primary Gleason Pattern	1	0.991176470588235	0.995568685376662
gpt4_ger	Secondary Gleason Pattern	1	0.991176470588235	0.995568685376662
gpt4_ger	Tertiary Gleason Pattern	1	0.994117647058824	0.997050147492625
gpt4_ger	Percentage of Secondary Gleason Pattern	0.941538461538462	0.953271028037383	0.947368421052632
llama2_13b_eng	WHO (ISUP) Grade Group	0.574074074074074	0.5	0.53448275862069
llama2_13b_eng	T-Stage (TNM)	0.938775510204082	0.707692307692308	0.807017543859649
llama2_13b_eng	N-Stage (TNM)	0.759825327510917	0.610526315789474	0.67704280155642
llama2_13b_eng	Number of Lymph Nodes examined	0.894117647058824	0.229607250755287	0.365384615384615
llama2_13b_eng	Lymph Nodes with Metastasis	0.917293233082707	0.370820668693009	0.528138528138528
llama2_13b_eng	Resection Margins	0.980916030534351	0.767164179104478	0.860971524288107
llama2_13b_eng	Histologic Subtype	0.912863070539419	0.689655172413793	0.785714285714286
llama2_13b_eng	Primary Gleason Pattern	0.52156862745098	0.610091743119266	0.562367864693446
llama2_13b_eng	Secondary Gleason Pattern	0.673387096774194	0.644787644787645	0.658777120315582
llama2_13b_eng	Tertiary Gleason Pattern	0.906015037593985	0.765079365079365	0.82960413080895
llama2_13b_eng	Percentage of Secondary Gleason Pattern	0.0963855421686747	0.208695652173913	0.131868131868132
llama2_13b_ger	WHO (ISUP) Grade Group	0.55625	0.330855018587361	0.414918414918415
llama2_13b_ger	T-Stage (TNM)	0.888235294117647	0.470404984423676	0.615071283095723
llama2_13b_ger	N-Stage (TNM)	0.55421686746988	0.345864661654135	0.425925925925926
llama2_13b_ger	Number of Lymph Nodes examined	0.863636363636364	0.172205438066465	0.287153652392947
llama2_13b_ger	Lymph Nodes with Metastasis	0.868686868686869	0.262996941896024	0.403755868544601
llama2_13b_ger	Resection Margins	0.962962962962963	0.546546546546547	0.697318007662835
llama2_13b_ger	Histologic Subtype	0.470588235294118	0.32	0.380952380952381
llama2_13b_ger	Primary Gleason Pattern	0.561111111111111	0.386973180076628	0.458049886621315
llama2_13b_ger	Secondary Gleason Pattern	0.666666666666667	0.428571428571429	0.521739130434783
llama2_13b_ger	Tertiary Gleason Pattern	0.898936170212766	0.526479750778816	0.664047151277014
llama2_13b_ger	Percentage of Secondary Gleason Pattern	0.113095238095238	0.0994764397905759	0.105849582172702
llama2_70b_eng	WHO (ISUP) Grade Group	0.953271028037383	0.618181818181818	0.75
llama2_70b_eng	T-Stage (TNM)	0.967871485943775	0.725903614457831	0.82960413080895
llama2_70b_eng	N-Stage (TNM)	0.786610878661088	0.650519031141868	0.712121212121212
llama2_70b_eng	Number of Lymph Nodes examined	0.969072164948454	0.562874251497006	0.712121212121212
llama2_70b_eng	Lymph Nodes with Metastasis	0.990950226244344	0.64792899408284	0.783542039355993
llama2_70b_eng	Resection Margins	0.9609375	0.745454545454545	0.839590443686007
llama2_70b_eng	Histologic Subtype	0.847161572052402	0.636065573770492	0.726591760299625
llama2_70b_eng	Primary Gleason Pattern	0.920634920634921	0.725	0.811188811188811
llama2_70b_eng	Secondary Gleason Pattern	0.936507936507937	0.728395061728395	0.819444444444445
llama2_70b_eng	Tertiary Gleason Pattern	0.559322033898305	0.559322033898305	0.559322033898305
llama2_70b_eng	Percentage of Secondary Gleason Pattern	0.427350427350427	0.485436893203884	0.454545454545454
llama2_70b_ger	WHO (ISUP) Grade Group	0.979338842975207	0.707462686567164	0.821490467937608
llama2_70b_ger	T-Stage (TNM)	0.988847583643123	0.789317507418398	0.877887788778878
llama2_70b_ger	N-Stage (TNM)	0.890977443609023	0.762057877813505	0.821490467937608
llama2_70b_ger	Number of Lymph Nodes examined	0.977477477477477	0.647761194029851	0.779174147217235
llama2_70b_ger	Lymph Nodes with Metastasis	1	0.755882352941176	0.860971524288107
llama2_70b_ger	Resection Margins	0.985815602836879	0.827380952380952	0.899676375404531
llama2_70b_ger	Histologic Subtype	0.842857142857143	0.576547231270358	0.684719535783366
llama2_70b_ger	Primary Gleason Pattern	0.937956204379562	0.795665634674923	0.860971524288107
llama2_70b_ger	Secondary Gleason Pattern	0.974169741697417	0.792792792792793	0.874172185430464
llama2_70b_ger	Tertiary Gleason Pattern	0.59009009009009	0.526104417670683	0.556263269639066
llama2_70b_ger	Percentage of Secondary Gleason Pattern	0.3	0.536423841059603	0.38479809976247
llama3_70b_eng	WHO (ISUP) Grade Group	0.924471299093656	0.971428571428571	0.947368421052632
llama3_70b_eng	T-Stage (TNM)	1	0.973529411764706	0.986587183308495
llama3_70b_eng	N-Stage (TNM)	1	0.938235294117647	0.968133535660091
llama3_70b_eng	Number of Lymph Nodes examined	1	0.988235294117647	0.994082840236686
llama3_70b_eng	Lymph Nodes with Metastasis	1	0.994117647058824	0.997050147492625
llama3_70b_eng	Resection Margins	1	0.988235294117647	0.994082840236686
llama3_70b_eng	Histologic Subtype	0.984662576687117	0.958208955223881	0.97125567322239
llama3_70b_eng	Primary Gleason Pattern	1	0.985294117647059	0.992592592592593
llama3_70b_eng	Secondary Gleason Pattern	1	0.976470588235294	0.988095238095238
llama3_70b_eng	Tertiary Gleason Pattern	1	0.991176470588235	0.995568685376662
llama3_70b_eng	Percentage of Secondary Gleason Pattern	0.984709480122324	0.961194029850746	0.972809667673716
llama3_70b_ger	WHO (ISUP) Grade Group	0.891566265060241	0.973684210526316	0.930817610062893
llama3_70b_ger	T-Stage (TNM)	1	0.979411764705882	0.989598811292719
llama3_70b_ger	N-Stage (TNM)	0.996875	0.941002949852507	0.968133535660091
llama3_70b_ger	Number of Lymph Nodes examined	1	0.997058823529412	0.998527245949926
llama3_70b_ger	Lymph Nodes with Metastasis	1	1	1
llama3_70b_ger	Resection Margins	1	1	1
llama3_70b_ger	Histologic Subtype	0.956656346749226	0.947852760736196	0.952234206471495
llama3_70b_ger	Primary Gleason Pattern	1	0.988235294117647	0.994082840236686
llama3_70b_ger	Secondary Gleason Pattern	1	0.985294117647059	0.992592592592593
llama3_70b_ger	Tertiary Gleason Pattern	1	0.994117647058824	0.997050147492625
llama3_70b_ger	Percentage of Secondary Gleason Pattern	0.987692307692308	0.955357142857143	0.97125567322239
llama3_8b_eng	WHO (ISUP) Grade Group	0.784375	0.92619926199262	0.849407783417936
llama3_8b_eng	T-Stage (TNM)	1	0.973529411764706	0.986587183308495
llama3_8b_eng	N-Stage (TNM)	0.930817610062893	0.930817610062893	0.930817610062893
llama3_8b_eng	Number of Lymph Nodes examined	1	0.941176470588235	0.96969696969697
llama3_8b_eng	Lymph Nodes with Metastasis	0.953333333333333	0.877300613496933	0.913738019169329
llama3_8b_eng	Resection Margins	0.994047619047619	0.988165680473373	0.991097922848665
llama3_8b_eng	Histologic Subtype	0.883928571428571	0.98671096345515	0.932496075353218
llama3_8b_eng	Primary Gleason Pattern	1	0.952941176470588	0.975903614457831
llama3_8b_eng	Secondary Gleason Pattern	0.996951219512195	0.964601769911504	0.980509745127436
llama3_8b_eng	Tertiary Gleason Pattern	0.991044776119403	0.985163204747775	0.988095238095238
llama3_8b_eng	Percentage of Secondary Gleason Pattern	0.847560975609756	0.958620689655172	0.899676375404531
llama3_8b_ger	WHO (ISUP) Grade Group	0.840255591054313	0.906896551724138	0.872305140961857
llama3_8b_ger	T-Stage (TNM)	1	0.961764705882353	0.980509745127436
llama3_8b_ger	N-Stage (TNM)	0.911392405063291	0.923076923076923	0.917197452229299
llama3_8b_ger	Number of Lymph Nodes examined	0.99685534591195	0.935103244837758	0.964992389649924
llama3_8b_ger	Lymph Nodes with Metastasis	0.941176470588235	0.894409937888199	0.917197452229299
llama3_8b_ger	Resection Margins	0.996987951807229	0.976401179941003	0.986587183308495
llama3_8b_ger	Histologic Subtype	0.181268882175227	0.869565217391304	0.3
llama3_8b_ger	Primary Gleason Pattern	1	0.932352941176471	0.964992389649924
llama3_8b_ger	Secondary Gleason Pattern	1	0.938235294117647	0.968133535660091
llama3_8b_ger	Tertiary Gleason Pattern	0.978851963746224	0.972972972972973	0.975903614457831
llama3_8b_ger	Percentage of Secondary Gleason Pattern	0.795031055900621	0.934306569343066	0.859060402684564
