# Supplementary material for: Comprehensive testing of large language models for extraction of structured data in pathology
Source: Commun Med (Lond). 2025 Mar 31;5:96. doi: 10.1038/s43856-025-00808-8 (PMC11958830; doi:10.1038/s43856-025-00808-8)
Supplement: Supplementary file 3 — Supplementary Data 2 [file 43856_2025_808_MOESM3_ESM.txt]

Model_Strategy	Parameter	Precision	Recall	F1_Score
llama2_13b_4bit_cot_eng	WHO (ISUP) Grade Group	0.325757575757576	0.530864197530864	0.403755868544601
llama2_13b_4bit_cot_eng	T-Stage (TNM)	0.501618122977346	0.833333333333333	0.626262626262626
llama2_13b_4bit_cot_eng	N-Stage (TNM)	0.375862068965517	0.685534591194969	0.485523385300668
llama2_13b_4bit_cot_eng	Number of Lymph Nodes examined	0.367088607594937	0.241666666666667	0.291457286432161
llama2_13b_4bit_cot_eng	Lymph Nodes with Metastasis	0.532338308457711	0.436734693877551	0.479820627802691
llama2_13b_4bit_cot_eng	Resection Margins	0.807570977917981	0.917562724014337	0.859060402684564
llama2_13b_4bit_cot_eng	Histologic Subtype	0.684563758389262	0.829268292682927	0.75
llama2_13b_4bit_cot_eng	Primary Gleason Pattern	0.207006369426752	0.714285714285714	0.320987654320988
llama2_13b_4bit_cot_eng	Secondary Gleason Pattern	0.288524590163934	0.721311475409836	0.412177985948478
llama2_13b_4bit_cot_eng	Tertiary Gleason Pattern	0.546031746031746	0.877551020408163	0.673189823874755
llama2_13b_4bit_cot_eng	Percentage of Secondary Gleason Pattern	0.0666666666666667	0.168316831683168	0.0955056179775281
llama2_13b_4bit_cot_ger	WHO (ISUP) Grade Group	0.395604395604396	0.617142857142857	0.482142857142857
llama2_13b_4bit_cot_ger	T-Stage (TNM)	0.535031847133758	0.865979381443299	0.661417322834646
llama2_13b_4bit_cot_ger	N-Stage (TNM)	0.327702702702703	0.687943262411348	0.443935926773455
llama2_13b_4bit_cot_ger	Number of Lymph Nodes examined	0.241860465116279	0.293785310734463	0.26530612244898
llama2_13b_4bit_cot_ger	Lymph Nodes with Metastasis	0.357758620689655	0.43455497382199	0.392434988179669
llama2_13b_4bit_cot_ger	Resection Margins	0.596214511041009	0.891509433962264	0.714555765595463
llama2_13b_4bit_cot_ger	Histologic Subtype	0.185873605947955	0.413223140495868	0.256410256410256
llama2_13b_4bit_cot_ger	Primary Gleason Pattern	0.184375	0.746835443037975	0.295739348370927
llama2_13b_4bit_cot_ger	Secondary Gleason Pattern	0.246753246753247	0.703703703703704	0.365384615384615
llama2_13b_4bit_cot_ger	Tertiary Gleason Pattern	0.422222222222222	0.841772151898734	0.562367864693446
llama2_13b_4bit_cot_ger	Percentage of Secondary Gleason Pattern	0.0586206896551724	0.253731343283582	0.0952380952380952
llama2_13b_4bit_cov_eng	WHO (ISUP) Grade Group	0.490974729241877	0.683417085427136	0.571428571428571
llama2_13b_4bit_cov_eng	T-Stage (TNM)	0.71	0.841897233201581	0.770343580470163
llama2_13b_4bit_cov_eng	N-Stage (TNM)	0.513986013986014	0.73134328358209	0.603696098562628
llama2_13b_4bit_cov_eng	Number of Lymph Nodes examined	0.358024691358025	0.245762711864407	0.291457286432161
llama2_13b_4bit_cov_eng	Lymph Nodes with Metastasis	0.509615384615385	0.445378151260504	0.475336322869955
llama2_13b_4bit_cov_eng	Resection Margins	0.820261437908497	0.880701754385965	0.849407783417936
llama2_13b_4bit_cov_eng	Histologic Subtype	0.709897610921502	0.815686274509804	0.759124087591241
llama2_13b_4bit_cov_eng	Primary Gleason Pattern	0.245098039215686	0.688073394495413	0.36144578313253
llama2_13b_4bit_cov_eng	Secondary Gleason Pattern	0.321070234113712	0.700729927007299	0.440366972477064
llama2_13b_4bit_cov_eng	Tertiary Gleason Pattern	0.569131832797428	0.863414634146341	0.686046511627907
llama2_13b_4bit_cov_eng	Percentage of Secondary Gleason Pattern	0.0827067669172932	0.229166666666667	0.121546961325967
llama2_13b_4bit_cov_ger	WHO (ISUP) Grade Group	0.483754512635379	0.680203045685279	0.565400843881857
llama2_13b_4bit_cov_ger	T-Stage (TNM)	0.623287671232877	0.791304347826087	0.697318007662835
llama2_13b_4bit_cov_ger	N-Stage (TNM)	0.368055555555556	0.670886075949367	0.475336322869955
llama2_13b_4bit_cov_ger	Number of Lymph Nodes examined	0.273170731707317	0.293193717277487	0.282828282828283
llama2_13b_4bit_cov_ger	Lymph Nodes with Metastasis	0.406926406926407	0.463054187192118	0.433179723502304
llama2_13b_4bit_cov_ger	Resection Margins	0.676470588235294	0.858921161825726	0.756855575868373
llama2_13b_4bit_cov_ger	Histologic Subtype	0.19921875	0.377777777777778	0.260869565217391
llama2_13b_4bit_cov_ger	Primary Gleason Pattern	0.199346405228758	0.642105263157895	0.304239401496259
llama2_13b_4bit_cov_ger	Secondary Gleason Pattern	0.28956228956229	0.666666666666667	0.403755868544601
llama2_13b_4bit_cov_ger	Tertiary Gleason Pattern	0.461794019933555	0.789772727272727	0.582809224318658
llama2_13b_4bit_cov_ger	Percentage of Secondary Gleason Pattern	0.0857142857142857	0.289156626506024	0.132231404958678
llama2_13b_4bit_fewshot_eng	WHO (ISUP) Grade Group	0.344827586206897	0.425531914893617	0.380952380952381
llama2_13b_4bit_fewshot_eng	T-Stage (TNM)	0.382239382239382	0.55	0.451025056947608
llama2_13b_4bit_fewshot_eng	N-Stage (TNM)	0.34453781512605	0.445652173913043	0.388625592417062
llama2_13b_4bit_fewshot_eng	Number of Lymph Nodes examined	0.324675324675325	0.407608695652174	0.36144578313253
llama2_13b_4bit_fewshot_eng	Lymph Nodes with Metastasis	0.31304347826087	0.395604395604396	0.349514563106796
llama2_13b_4bit_fewshot_eng	Resection Margins	0.393258426966292	0.589887640449438	0.471910112359551
llama2_13b_4bit_fewshot_eng	Histologic Subtype	0.390804597701149	0.56353591160221	0.461538461538462
llama2_13b_4bit_fewshot_eng	Primary Gleason Pattern	0.361216730038023	0.552325581395349	0.436781609195402
llama2_13b_4bit_fewshot_eng	Secondary Gleason Pattern	0.34251968503937	0.502890173410405	0.407494145199063
llama2_13b_4bit_fewshot_eng	Tertiary Gleason Pattern	0.397769516728625	0.601123595505618	0.478747203579418
llama2_13b_4bit_fewshot_eng	Percentage of Secondary Gleason Pattern	0.128630705394191	0.238461538461538	0.16711590296496
llama2_13b_4bit_fewshot_ger	WHO (ISUP) Grade Group	0.207171314741036	0.368794326241135	0.26530612244898
llama2_13b_4bit_fewshot_ger	T-Stage (TNM)	0.23021582733813	0.507936507936508	0.316831683168317
llama2_13b_4bit_fewshot_ger	N-Stage (TNM)	0.19140625	0.368421052631579	0.251928020565553
llama2_13b_4bit_fewshot_ger	Number of Lymph Nodes examined	0.19047619047619	0.352941176470588	0.247422680412371
llama2_13b_4bit_fewshot_ger	Lymph Nodes with Metastasis	0.198412698412698	0.36231884057971	0.256410256410256
llama2_13b_4bit_fewshot_ger	Resection Margins	0.236933797909408	0.56198347107438	0.333333333333333
llama2_13b_4bit_fewshot_ger	Histologic Subtype	0.16304347826087	0.412844036697248	0.233766233766234
llama2_13b_4bit_fewshot_ger	Primary Gleason Pattern	0.209059233449477	0.530973451327434	0.3
llama2_13b_4bit_fewshot_ger	Secondary Gleason Pattern	0.212765957446809	0.508474576271186	0.3
llama2_13b_4bit_fewshot_ger	Tertiary Gleason Pattern	0.287719298245614	0.598540145985402	0.388625592417062
llama2_13b_4bit_fewshot_ger	Percentage of Secondary Gleason Pattern	0.0570342205323194	0.16304347826087	0.0845070422535211
llama2_13b_4bit_rephrase_eng	WHO (ISUP) Grade Group	0.0512820512820513	0.17283950617284	0.0790960451977401
llama2_13b_4bit_rephrase_eng	T-Stage (TNM)	0.521311475409836	0.819587628865979	0.637274549098196
llama2_13b_4bit_rephrase_eng	N-Stage (TNM)	0.183745583038869	0.477064220183486	0.26530612244898
llama2_13b_4bit_rephrase_eng	Number of Lymph Nodes examined	0.304597701149425	0.242009132420091	0.26972010178117
llama2_13b_4bit_rephrase_eng	Lymph Nodes with Metastasis	0.322429906542056	0.353846153846154	0.337408312958435
llama2_13b_4bit_rephrase_eng	Resection Margins	0.710526315789474	0.857142857142857	0.776978417266187
llama2_13b_4bit_rephrase_eng	Histologic Subtype	0.614334470989761	0.79295154185022	0.692307692307692
llama2_13b_4bit_rephrase_eng	Primary Gleason Pattern	0.323432343234323	0.725925925925926	0.447488584474886
llama2_13b_4bit_rephrase_eng	Secondary Gleason Pattern	0.369491525423729	0.707792207792208	0.485523385300668
llama2_13b_4bit_rephrase_eng	Tertiary Gleason Pattern	0.496753246753247	0.827027027027027	0.620689655172414
llama2_13b_4bit_rephrase_eng	Percentage of Secondary Gleason Pattern	0.0530035335689046	0.208333333333333	0.0845070422535211
llama2_13b_4bit_rephrase_ger	WHO (ISUP) Grade Group	0.0671378091872792	0.25	0.105849582172702
llama2_13b_4bit_rephrase_ger	T-Stage (TNM)	0.521172638436482	0.829015544041451	0.64
llama2_13b_4bit_rephrase_ger	N-Stage (TNM)	0.143344709897611	0.471910112359551	0.219895287958115
llama2_13b_4bit_rephrase_ger	Number of Lymph Nodes examined	0.246376811594203	0.277173913043478	0.260869565217391
llama2_13b_4bit_rephrase_ger	Lymph Nodes with Metastasis	0.275862068965517	0.372093023255814	0.316831683168317
llama2_13b_4bit_rephrase_ger	Resection Margins	0.573770491803279	0.833333333333333	0.679611650485437
llama2_13b_4bit_rephrase_ger	Histologic Subtype	0.23489932885906	0.625	0.341463414634146
llama2_13b_4bit_rephrase_ger	Primary Gleason Pattern	0.338762214983713	0.759124087591241	0.468468468468469
llama2_13b_4bit_rephrase_ger	Secondary Gleason Pattern	0.354304635761589	0.737931034482759	0.478747203579418
llama2_13b_4bit_rephrase_ger	Tertiary Gleason Pattern	0.310679611650485	0.761904761904762	0.441379310344828
llama2_13b_4bit_rephrase_ger	Percentage of Secondary Gleason Pattern	0.0687285223367698	0.289855072463768	0.111111111111111
llama2_13b_4bit_zeroshot_eng	WHO (ISUP) Grade Group	0.49820788530466	0.695	0.580375782881002
llama2_13b_4bit_zeroshot_eng	T-Stage (TNM)	0.731391585760518	0.879377431906615	0.798586572438163
llama2_13b_4bit_zeroshot_eng	N-Stage (TNM)	0.532646048109966	0.759803921568627	0.626262626262626
llama2_13b_4bit_zeroshot_eng	Number of Lymph Nodes examined	0.339393939393939	0.242424242424242	0.282828282828283
llama2_13b_4bit_zeroshot_eng	Lymph Nodes with Metastasis	0.454976303317536	0.426666666666667	0.440366972477064
llama2_13b_4bit_zeroshot_eng	Resection Margins	0.783018867924528	0.918819188191882	0.845500848896435
llama2_13b_4bit_zeroshot_eng	Histologic Subtype	0.673333333333333	0.834710743801653	0.745387453874539
llama2_13b_4bit_zeroshot_eng	Primary Gleason Pattern	0.210191082802548	0.717391304347826	0.32512315270936
llama2_13b_4bit_zeroshot_eng	Secondary Gleason Pattern	0.288961038961039	0.735537190082645	0.414918414918415
llama2_13b_4bit_zeroshot_eng	Tertiary Gleason Pattern	0.511111111111111	0.87027027027027	0.644
llama2_13b_4bit_zeroshot_eng	Percentage of Secondary Gleason Pattern	0.0483271375464684	0.154761904761905	0.0736543909348442
llama2_13b_4bit_zeroshot_ger	WHO (ISUP) Grade Group	0.473309608540925	0.692708333333333	0.562367864693446
llama2_13b_4bit_zeroshot_ger	T-Stage (TNM)	0.623376623376623	0.857142857142857	0.721804511278196
llama2_13b_4bit_zeroshot_ger	N-Stage (TNM)	0.375	0.716129032258065	0.492239467849224
llama2_13b_4bit_zeroshot_ger	Number of Lymph Nodes examined	0.189814814814815	0.248484848484848	0.215223097112861
llama2_13b_4bit_zeroshot_ger	Lymph Nodes with Metastasis	0.302127659574468	0.403409090909091	0.345498783454988
llama2_13b_4bit_zeroshot_ger	Resection Margins	0.630914826498423	0.896860986547085	0.740740740740741
llama2_13b_4bit_zeroshot_ger	Histologic Subtype	0.203007518796992	0.421875	0.274111675126904
llama2_13b_4bit_zeroshot_ger	Primary Gleason Pattern	0.158730158730159	0.666666666666667	0.256410256410256
llama2_13b_4bit_zeroshot_ger	Secondary Gleason Pattern	0.236245954692557	0.701923076923077	0.353510895883777
llama2_13b_4bit_zeroshot_ger	Tertiary Gleason Pattern	0.420886075949367	0.847133757961783	0.562367864693446
llama2_13b_4bit_zeroshot_ger	Percentage of Secondary Gleason Pattern	0.0648464163822526	0.287878787878788	0.105849582172702
llama3_8b_4bit_cot_eng	WHO (ISUP) Grade Group	0.262626262626263	0.644628099173554	0.373205741626794
llama3_8b_4bit_cot_eng	T-Stage (TNM)	0.746875	0.922779922779923	0.825561312607945
llama3_8b_4bit_cot_eng	N-Stage (TNM)	0.540983606557377	0.825	0.653465346534653
llama3_8b_4bit_cot_eng	Number of Lymph Nodes examined	0.517073170731707	0.439834024896266	0.475336322869955
llama3_8b_4bit_cot_eng	Lymph Nodes with Metastasis	0.460829493087558	0.448430493273543	0.454545454545455
llama3_8b_4bit_cot_eng	Resection Margins	0.780564263322884	0.922222222222222	0.845500848896435
llama3_8b_4bit_cot_eng	Histologic Subtype	0.546925566343042	0.845	0.664047151277014
llama3_8b_4bit_cot_eng	Primary Gleason Pattern	0.736507936507937	0.90272373540856	0.811188811188811
llama3_8b_4bit_cot_eng	Secondary Gleason Pattern	0.722397476340694	0.908730158730159	0.804920913884007
llama3_8b_4bit_cot_eng	Tertiary Gleason Pattern	0.70625	0.91869918699187	0.798586572438163
llama3_8b_4bit_cot_eng	Percentage of Secondary Gleason Pattern	0.343234323432343	0.73758865248227	0.468468468468468
llama3_8b_4bit_cot_ger	WHO (ISUP) Grade Group	0.341911764705882	0.577639751552795	0.429561200923788
llama3_8b_4bit_cot_ger	T-Stage (TNM)	0.73186119873817	0.909803921568627	0.811188811188811
llama3_8b_4bit_cot_ger	N-Stage (TNM)	0.566101694915254	0.787735849056604	0.658777120315582
llama3_8b_4bit_cot_ger	Number of Lymph Nodes examined	0.389473684210526	0.330357142857143	0.357487922705314
llama3_8b_4bit_cot_ger	Lymph Nodes with Metastasis	0.339901477832512	0.33495145631068	0.337408312958435
llama3_8b_4bit_cot_ger	Resection Margins	0.731012658227848	0.905882352941176	0.809106830122592
llama3_8b_4bit_cot_ger	Histologic Subtype	0.0957095709570957	0.439393939393939	0.157181571815718
llama3_8b_4bit_cot_ger	Primary Gleason Pattern	0.665573770491803	0.852941176470588	0.747697974217311
llama3_8b_4bit_cot_ger	Secondary Gleason Pattern	0.669902912621359	0.869747899159664	0.756855575868373
llama3_8b_4bit_cot_ger	Tertiary Gleason Pattern	0.660377358490566	0.905172413793103	0.763636363636364
llama3_8b_4bit_cot_ger	Percentage of Secondary Gleason Pattern	0.252491694352159	0.660869565217391	0.365384615384615
llama3_8b_4bit_cov_eng	WHO (ISUP) Grade Group	0.460526315789474	0.795454545454545	0.583333333333333
llama3_8b_4bit_cov_eng	T-Stage (TNM)	0.978723404255319	0.966966966966967	0.972809667673716
llama3_8b_4bit_cov_eng	N-Stage (TNM)	0.881028938906752	0.904290429042904	0.892508143322476
llama3_8b_4bit_cov_eng	Number of Lymph Nodes examined	0.930041152263374	0.69969040247678	0.798586572438162
llama3_8b_4bit_cov_eng	Lymph Nodes with Metastasis	0.776119402985075	0.528813559322034	0.629032258064516
llama3_8b_4bit_cov_eng	Resection Margins	0.975683890577508	0.966867469879518	0.97125567322239
llama3_8b_4bit_cov_eng	Histologic Subtype	0.702127659574468	0.954545454545455	0.809106830122592
llama3_8b_4bit_cov_eng	Primary Gleason Pattern	0.926282051282051	0.911671924290221	0.918918918918919
llama3_8b_4bit_cov_eng	Secondary Gleason Pattern	0.908805031446541	0.929260450160772	0.918918918918919
llama3_8b_4bit_cov_eng	Tertiary Gleason Pattern	0.875379939209726	0.963210702341137	0.917197452229299
llama3_8b_4bit_cov_eng	Percentage of Secondary Gleason Pattern	0.546296296296296	0.917098445595855	0.684719535783366
llama3_8b_4bit_cov_ger	WHO (ISUP) Grade Group	0.558823529411765	0.834146341463415	0.669275929549902
llama3_8b_4bit_cov_ger	T-Stage (TNM)	0.862385321100917	0.95593220338983	0.906752411575563
llama3_8b_4bit_cov_ger	N-Stage (TNM)	0.769480519480519	0.881040892193309	0.821490467937608
llama3_8b_4bit_cov_ger	Number of Lymph Nodes examined	0.751004016064257	0.672661870503597	0.709677419354839
llama3_8b_4bit_cov_ger	Lymph Nodes with Metastasis	0.598130841121495	0.503937007874016	0.547008547008547
llama3_8b_4bit_cov_ger	Resection Margins	0.860606060606061	0.965986394557823	0.91025641025641
llama3_8b_4bit_cov_ger	Histologic Subtype	0.138461538461538	0.75	0.233766233766234
llama3_8b_4bit_cov_ger	Primary Gleason Pattern	0.789968652037618	0.923076923076923	0.851351351351351
llama3_8b_4bit_cov_ger	Secondary Gleason Pattern	0.785714285714286	0.933579335793358	0.853288364249578
llama3_8b_4bit_cov_ger	Tertiary Gleason Pattern	0.776758409785933	0.951310861423221	0.855218855218855
llama3_8b_4bit_cov_ger	Percentage of Secondary Gleason Pattern	0.432601880877743	0.867924528301887	0.577405857740586
llama3_8b_4bit_fewshot_eng	WHO (ISUP) Grade Group	0.578767123287671	0.778801843317972	0.664047151277014
llama3_8b_4bit_fewshot_eng	T-Stage (TNM)	0.663522012578616	0.905579399141631	0.765880217785844
llama3_8b_4bit_fewshot_eng	N-Stage (TNM)	0.651006711409396	0.822033898305085	0.726591760299625
llama3_8b_4bit_fewshot_eng	Number of Lymph Nodes examined	0.678343949044586	0.891213389121339	0.770343580470163
llama3_8b_4bit_fewshot_eng	Lymph Nodes with Metastasis	0.637037037037037	0.710743801652893	0.671875
llama3_8b_4bit_fewshot_eng	Resection Margins	0.674922600619195	0.927659574468085	0.781362007168459
llama3_8b_4bit_fewshot_eng	Histologic Subtype	0.628125	0.909502262443439	0.743068391866913
llama3_8b_4bit_fewshot_eng	Primary Gleason Pattern	0.68421052631579	0.928571428571429	0.787878787878788
llama3_8b_4bit_fewshot_eng	Secondary Gleason Pattern	0.680124223602484	0.924050632911392	0.783542039355993
llama3_8b_4bit_fewshot_eng	Tertiary Gleason Pattern	0.706422018348624	0.94672131147541	0.809106830122592
llama3_8b_4bit_fewshot_eng	Percentage of Secondary Gleason Pattern	0.599326599326599	0.805429864253394	0.687258687258687
llama3_8b_4bit_fewshot_ger	WHO (ISUP) Grade Group	0.421052631578947	0.685714285714286	0.521739130434783
llama3_8b_4bit_fewshot_ger	T-Stage (TNM)	0.474025974025974	0.820224719101124	0.60082304526749
llama3_8b_4bit_fewshot_ger	N-Stage (TNM)	0.441077441077441	0.752873563218391	0.556263269639066
llama3_8b_4bit_fewshot_ger	Number of Lymph Nodes examined	0.446308724832215	0.76	0.562367864693446
llama3_8b_4bit_fewshot_ger	Lymph Nodes with Metastasis	0.427536231884058	0.648351648351648	0.51528384279476
llama3_8b_4bit_fewshot_ger	Resection Margins	0.485804416403785	0.870056497175141	0.623481781376518
llama3_8b_4bit_fewshot_ger	Histologic Subtype	0.042483660130719	0.276595744680851	0.0736543909348442
llama3_8b_4bit_fewshot_ger	Primary Gleason Pattern	0.474522292993631	0.851428571428571	0.609406952965235
llama3_8b_4bit_fewshot_ger	Secondary Gleason Pattern	0.471153846153846	0.84	0.603696098562628
llama3_8b_4bit_fewshot_ger	Tertiary Gleason Pattern	0.504792332268371	0.854054054054054	0.634538152610442
llama3_8b_4bit_fewshot_ger	Percentage of Secondary Gleason Pattern	0.423611111111111	0.701149425287356	0.528138528138528
llama3_8b_4bit_rephrase_eng	WHO (ISUP) Grade Group	0.276190476190476	0.776785714285714	0.407494145199063
llama3_8b_4bit_rephrase_eng	T-Stage (TNM)	0.900302114803625	0.970684039087948	0.934169278996865
llama3_8b_4bit_rephrase_eng	N-Stage (TNM)	0.439873417721519	0.852760736196319	0.580375782881002
llama3_8b_4bit_rephrase_eng	Number of Lymph Nodes examined	0.815165876777251	0.571428571428571	0.671875
llama3_8b_4bit_rephrase_eng	Lymph Nodes with Metastasis	0.578034682080925	0.374531835205993	0.454545454545455
llama3_8b_4bit_rephrase_eng	Resection Margins	0.889230769230769	0.950657894736842	0.918918918918919
llama3_8b_4bit_rephrase_eng	Histologic Subtype	0.323353293413174	0.947368421052632	0.482142857142857
llama3_8b_4bit_rephrase_eng	Primary Gleason Pattern	0.886153846153846	0.95049504950495	0.917197452229299
llama3_8b_4bit_rephrase_eng	Secondary Gleason Pattern	0.866261398176292	0.962837837837838	0.912
llama3_8b_4bit_rephrase_eng	Tertiary Gleason Pattern	0.853731343283582	0.982817869415808	0.913738019169329
llama3_8b_4bit_rephrase_eng	Percentage of Secondary Gleason Pattern	0.524096385542169	0.956043956043956	0.67704280155642
llama3_8b_4bit_rephrase_ger	WHO (ISUP) Grade Group	0.234323432343234	0.657407407407407	0.345498783454988
llama3_8b_4bit_rephrase_ger	T-Stage (TNM)	0.802507836990596	0.924187725631769	0.859060402684564
llama3_8b_4bit_rephrase_ger	N-Stage (TNM)	0.412337662337662	0.79874213836478	0.54389721627409
llama3_8b_4bit_rephrase_ger	Number of Lymph Nodes examined	0.639784946236559	0.435897435897436	0.518518518518518
llama3_8b_4bit_rephrase_ger	Lymph Nodes with Metastasis	0.467391304347826	0.355371900826446	0.403755868544601
llama3_8b_4bit_rephrase_ger	Resection Margins	0.71875	0.92	0.807017543859649
llama3_8b_4bit_rephrase_ger	Histologic Subtype	0.0311526479750779	0.344827586206897	0.0571428571428571
llama3_8b_4bit_rephrase_ger	Primary Gleason Pattern	0.71608832807571	0.908	0.800705467372134
llama3_8b_4bit_rephrase_ger	Secondary Gleason Pattern	0.710691823899371	0.911290322580645	0.798586572438162
llama3_8b_4bit_rephrase_ger	Tertiary Gleason Pattern	0.649230769230769	0.933628318584071	0.765880217785844
llama3_8b_4bit_rephrase_ger	Percentage of Secondary Gleason Pattern	0.410828025477707	0.832258064516129	0.550106609808102
llama3_8b_4bit_zeroshot_eng	WHO (ISUP) Grade Group	0.477508650519031	0.73015873015873	0.577405857740586
llama3_8b_4bit_zeroshot_eng	T-Stage (TNM)	0.987951807228916	0.976190476190476	0.982035928143713
llama3_8b_4bit_zeroshot_eng	N-Stage (TNM)	0.741324921135647	0.910852713178295	0.817391304347826
llama3_8b_4bit_zeroshot_eng	Number of Lymph Nodes examined	0.701421800947867	0.534296028880866	0.60655737704918
llama3_8b_4bit_zeroshot_eng	Lymph Nodes with Metastasis	0.580645161290323	0.412213740458015	0.482142857142857
llama3_8b_4bit_zeroshot_eng	Resection Margins	0.967065868263473	0.981762917933131	0.974358974358974
llama3_8b_4bit_zeroshot_eng	Histologic Subtype	0.692546583850932	0.925311203319502	0.792184724689165
llama3_8b_4bit_zeroshot_eng	Primary Gleason Pattern	0.917721518987342	0.923566878980892	0.920634920634921
llama3_8b_4bit_zeroshot_eng	Secondary Gleason Pattern	0.894409937888199	0.941176470588235	0.917197452229299
llama3_8b_4bit_zeroshot_eng	Tertiary Gleason Pattern	0.903323262839879	0.970779220779221	0.935837245696401
llama3_8b_4bit_zeroshot_eng	Percentage of Secondary Gleason Pattern	0.54320987654321	0.916666666666667	0.682170542635659
llama3_8b_4bit_zeroshot_ger	WHO (ISUP) Grade Group	0.58703071672355	0.785388127853881	0.671875
llama3_8b_4bit_zeroshot_ger	T-Stage (TNM)	0.908814589665654	0.964516129032258	0.935837245696401
llama3_8b_4bit_zeroshot_ger	N-Stage (TNM)	0.663522012578616	0.905579399141631	0.765880217785844
llama3_8b_4bit_zeroshot_ger	Number of Lymph Nodes examined	0.731182795698925	0.468965517241379	0.571428571428571
llama3_8b_4bit_zeroshot_ger	Lymph Nodes with Metastasis	0.560693641618497	0.367424242424242	0.443935926773455
llama3_8b_4bit_zeroshot_ger	Resection Margins	0.880597014925373	0.983333333333333	0.929133858267717
llama3_8b_4bit_zeroshot_ger	Histologic Subtype	0.137380191693291	0.614285714285714	0.224543080939948
llama3_8b_4bit_zeroshot_ger	Primary Gleason Pattern	0.836477987421384	0.923611111111111	0.877887788778878
llama3_8b_4bit_zeroshot_ger	Secondary Gleason Pattern	0.826498422712934	0.919298245614035	0.870431893687708
llama3_8b_4bit_zeroshot_ger	Tertiary Gleason Pattern	0.834890965732087	0.933797909407665	0.881578947368421
llama3_8b_4bit_zeroshot_ger	Percentage of Secondary Gleason Pattern	0.455696202531646	0.857142857142857	0.59504132231405
qwen25_7b_4bit_cot_eng	WHO (ISUP) Grade Group	0.658064516129032	0.871794871794872	0.75
qwen25_7b_4bit_cot_eng	T-Stage (TNM)	0.9209726443769	0.964968152866242	0.942457231726283
qwen25_7b_4bit_cot_eng	N-Stage (TNM)	0.363344051446945	0.795774647887324	0.498896247240618
qwen25_7b_4bit_cot_eng	Number of Lymph Nodes examined	0.817891373801917	0.904593639575972	0.859060402684564
qwen25_7b_4bit_cot_eng	Lymph Nodes with Metastasis	0.893939393939394	0.756410256410256	0.819444444444444
qwen25_7b_4bit_cot_eng	Resection Margins	0.93134328358209	0.984227129337539	0.957055214723926
qwen25_7b_4bit_cot_eng	Histologic Subtype	0.837423312883436	0.951219512195122	0.890701468189233
qwen25_7b_4bit_cot_eng	Primary Gleason Pattern	0.927335640138408	0.84012539184953	0.881578947368421
qwen25_7b_4bit_cot_eng	Secondary Gleason Pattern	0.913793103448276	0.841269841269841	0.87603305785124
qwen25_7b_4bit_cot_eng	Tertiary Gleason Pattern	0.91044776119403	0.983870967741935	0.945736434108527
qwen25_7b_4bit_cot_eng	Percentage of Secondary Gleason Pattern	0.363076923076923	0.887218045112782	0.51528384279476
qwen25_7b_4bit_cot_ger	WHO (ISUP) Grade Group	0.588785046728972	0.908653846153846	0.714555765595463
qwen25_7b_4bit_cot_ger	T-Stage (TNM)	0.848484848484849	0.96551724137931	0.903225806451613
qwen25_7b_4bit_cot_ger	N-Stage (TNM)	0.278846153846154	0.756521739130435	0.407494145199063
qwen25_7b_4bit_cot_ger	Number of Lymph Nodes examined	0.751612903225806	0.885931558935361	0.81326352530541
qwen25_7b_4bit_cot_ger	Lymph Nodes with Metastasis	0.766283524904215	0.716845878136201	0.740740740740741
qwen25_7b_4bit_cot_ger	Resection Margins	0.837349397590361	0.972027972027972	0.899676375404531
qwen25_7b_4bit_cot_ger	Histologic Subtype	0.525835866261398	0.940217391304348	0.674463937621832
qwen25_7b_4bit_cot_ger	Primary Gleason Pattern	0.804054054054054	0.843971631205674	0.823529411764706
qwen25_7b_4bit_cot_ger	Secondary Gleason Pattern	0.774086378737541	0.856617647058823	0.81326352530541
qwen25_7b_4bit_cot_ger	Tertiary Gleason Pattern	0.796407185628742	0.977941176470588	0.877887788778878
qwen25_7b_4bit_cot_ger	Percentage of Secondary Gleason Pattern	0.266457680250784	0.80188679245283	0.4
qwen25_7b_4bit_cov_eng	WHO (ISUP) Grade Group	0.54858934169279	0.892857142857143	0.679611650485437
qwen25_7b_4bit_cov_eng	T-Stage (TNM)	0.990881458966565	0.967359050445104	0.978978978978979
qwen25_7b_4bit_cov_eng	N-Stage (TNM)	0.420062695924765	0.864516129032258	0.565400843881857
qwen25_7b_4bit_cov_eng	Number of Lymph Nodes examined	0.911392405063291	0.923076923076923	0.917197452229299
qwen25_7b_4bit_cov_eng	Lymph Nodes with Metastasis	0.96797153024911	0.821752265861027	0.888888888888889
qwen25_7b_4bit_cov_eng	Resection Margins	0.985119047619048	0.988059701492537	0.986587183308495
qwen25_7b_4bit_cov_eng	Histologic Subtype	0.90273556231003	0.964285714285714	0.932496075353218
qwen25_7b_4bit_cov_eng	Primary Gleason Pattern	0.986301369863014	0.857142857142857	0.917197452229299
qwen25_7b_4bit_cov_eng	Secondary Gleason Pattern	0.965635738831615	0.851515151515152	0.904991948470209
qwen25_7b_4bit_cov_eng	Tertiary Gleason Pattern	0.964071856287425	0.981707317073171	0.972809667673716
qwen25_7b_4bit_cov_eng	Percentage of Secondary Gleason Pattern	0.570977917981073	0.887254901960784	0.694817658349328
qwen25_7b_4bit_cov_ger	WHO (ISUP) Grade Group	0.524844720496894	0.903743315508021	0.664047151277014
qwen25_7b_4bit_cov_ger	T-Stage (TNM)	0.912121212121212	0.967845659163987	0.939157566302652
qwen25_7b_4bit_cov_ger	N-Stage (TNM)	0.371428571428571	0.823943661971831	0.512035010940919
qwen25_7b_4bit_cov_ger	Number of Lymph Nodes examined	0.807692307692308	0.9	0.851351351351351
qwen25_7b_4bit_cov_ger	Lymph Nodes with Metastasis	0.870848708487085	0.773770491803279	0.819444444444445
qwen25_7b_4bit_cov_ger	Resection Margins	0.886904761904762	0.986754966887417	0.934169278996865
qwen25_7b_4bit_cov_ger	Histologic Subtype	0.410876132930514	0.937931034482759	0.571428571428571
qwen25_7b_4bit_cov_ger	Primary Gleason Pattern	0.867313915857605	0.896321070234114	0.881578947368421
qwen25_7b_4bit_cov_ger	Secondary Gleason Pattern	0.86084142394822	0.895622895622896	0.877887788778878
qwen25_7b_4bit_cov_ger	Tertiary Gleason Pattern	0.865853658536585	0.959459459459459	0.91025641025641
qwen25_7b_4bit_cov_ger	Percentage of Secondary Gleason Pattern	0.427215189873418	0.849056603773585	0.568421052631579
qwen25_7b_4bit_fewshot_eng	WHO (ISUP) Grade Group	0.491525423728814	0.763157894736842	0.597938144329897
qwen25_7b_4bit_fewshot_eng	T-Stage (TNM)	0.663492063492063	0.893162393162393	0.761384335154827
qwen25_7b_4bit_fewshot_eng	N-Stage (TNM)	0.637873754152824	0.831168831168831	0.721804511278195
qwen25_7b_4bit_fewshot_eng	Number of Lymph Nodes examined	0.690553745928339	0.86530612244898	0.768115942028985
qwen25_7b_4bit_fewshot_eng	Lymph Nodes with Metastasis	0.659574468085106	0.762295081967213	0.70722433460076
qwen25_7b_4bit_fewshot_eng	Resection Margins	0.680124223602484	0.924050632911392	0.783542039355993
qwen25_7b_4bit_fewshot_eng	Histologic Subtype	0.646496815286624	0.88646288209607	0.747697974217311
qwen25_7b_4bit_fewshot_eng	Primary Gleason Pattern	0.668831168831169	0.865546218487395	0.754578754578755
qwen25_7b_4bit_fewshot_eng	Secondary Gleason Pattern	0.662337662337662	0.864406779661017	0.75
qwen25_7b_4bit_fewshot_eng	Tertiary Gleason Pattern	0.703125	0.918367346938776	0.796460176991151
qwen25_7b_4bit_fewshot_eng	Percentage of Secondary Gleason Pattern	0.510135135135135	0.774358974358974	0.615071283095723
qwen25_7b_4bit_fewshot_ger	WHO (ISUP) Grade Group	0.277591973244147	0.669354838709677	0.392434988179669
qwen25_7b_4bit_fewshot_ger	T-Stage (TNM)	0.401840490797546	0.903448275862069	0.556263269639066
qwen25_7b_4bit_fewshot_ger	N-Stage (TNM)	0.394822006472492	0.797385620915033	0.528138528138528
qwen25_7b_4bit_fewshot_ger	Number of Lymph Nodes examined	0.43312101910828	0.839506172839506	0.571428571428571
qwen25_7b_4bit_fewshot_ger	Lymph Nodes with Metastasis	0.384615384615385	0.670731707317073	0.488888888888889
qwen25_7b_4bit_fewshot_ger	Resection Margins	0.418674698795181	0.945578231292517	0.580375782881002
qwen25_7b_4bit_fewshot_ger	Histologic Subtype	0.190938511326861	0.655555555555556	0.295739348370927
qwen25_7b_4bit_fewshot_ger	Primary Gleason Pattern	0.403726708074534	0.878378378378378	0.553191489361702
qwen25_7b_4bit_fewshot_ger	Secondary Gleason Pattern	0.407407407407407	0.891891891891892	0.559322033898305
qwen25_7b_4bit_fewshot_ger	Tertiary Gleason Pattern	0.45679012345679	0.902439024390244	0.60655737704918
qwen25_7b_4bit_fewshot_ger	Percentage of Secondary Gleason Pattern	0.327868852459016	0.740740740740741	0.454545454545455
qwen25_7b_4bit_rephrase_eng	WHO (ISUP) Grade Group	0.222222222222222	0.736842105263158	0.341463414634146
qwen25_7b_4bit_rephrase_eng	T-Stage (TNM)	0.911585365853659	0.961414790996785	0.935837245696401
qwen25_7b_4bit_rephrase_eng	N-Stage (TNM)	0.157894736842105	0.571428571428571	0.247422680412371
qwen25_7b_4bit_rephrase_eng	Number of Lymph Nodes examined	0.919003115264797	0.939490445859873	0.929133858267717
qwen25_7b_4bit_rephrase_eng	Lymph Nodes with Metastasis	0.904109589041096	0.846153846153846	0.874172185430464
qwen25_7b_4bit_rephrase_eng	Resection Margins	0.873111782477341	0.969798657718121	0.918918918918919
qwen25_7b_4bit_rephrase_eng	Histologic Subtype	0.796296296296296	0.941605839416058	0.862876254180602
qwen25_7b_4bit_rephrase_eng	Primary Gleason Pattern	0.932475884244373	0.909090909090909	0.92063492063492
qwen25_7b_4bit_rephrase_eng	Secondary Gleason Pattern	0.915857605177994	0.901273885350318	0.908507223113965
qwen25_7b_4bit_rephrase_eng	Tertiary Gleason Pattern	0.900602409638554	0.977124183006536	0.93730407523511
qwen25_7b_4bit_rephrase_eng	Percentage of Secondary Gleason Pattern	0.669781931464174	0.918803418803419	0.774774774774775
qwen25_7b_4bit_rephrase_ger	WHO (ISUP) Grade Group	0.134185303514377	0.608695652173913	0.219895287958115
qwen25_7b_4bit_rephrase_ger	T-Stage (TNM)	0.75609756097561	0.953846153846154	0.843537414965986
qwen25_7b_4bit_rephrase_ger	N-Stage (TNM)	0.146666666666667	0.523809523809524	0.229166666666667
qwen25_7b_4bit_rephrase_ger	Number of Lymph Nodes examined	0.749206349206349	0.904214559386973	0.819444444444444
qwen25_7b_4bit_rephrase_ger	Lymph Nodes with Metastasis	0.682142857142857	0.760956175298805	0.71939736346516
qwen25_7b_4bit_rephrase_ger	Resection Margins	0.677914110429448	0.940425531914894	0.787878787878788
qwen25_7b_4bit_rephrase_ger	Histologic Subtype	0.275862068965517	0.807339449541284	0.411214953271028
qwen25_7b_4bit_rephrase_ger	Primary Gleason Pattern	0.717868338557994	0.916	0.804920913884007
qwen25_7b_4bit_rephrase_ger	Secondary Gleason Pattern	0.703470031545741	0.90650406504065	0.792184724689165
qwen25_7b_4bit_rephrase_ger	Tertiary Gleason Pattern	0.708708708708709	0.97119341563786	0.819444444444444
qwen25_7b_4bit_rephrase_ger	Percentage of Secondary Gleason Pattern	0.522435897435897	0.853403141361257	0.648111332007952
qwen25_7b_4bit_zeroshot_eng	WHO (ISUP) Grade Group	0.55205047318612	0.883838383838384	0.679611650485437
qwen25_7b_4bit_zeroshot_eng	T-Stage (TNM)	0.990881458966565	0.967359050445104	0.978978978978979
qwen25_7b_4bit_zeroshot_eng	N-Stage (TNM)	0.351097178683386	0.842105263157895	0.495575221238938
qwen25_7b_4bit_zeroshot_eng	Number of Lymph Nodes examined	0.884012539184953	0.930693069306931	0.906752411575563
qwen25_7b_4bit_zeroshot_eng	Lymph Nodes with Metastasis	0.967741935483871	0.81570996978852	0.885245901639344
qwen25_7b_4bit_zeroshot_eng	Resection Margins	0.988095238095238	0.988095238095238	0.988095238095238
qwen25_7b_4bit_zeroshot_eng	Histologic Subtype	0.923780487804878	0.961904761904762	0.942457231726283
qwen25_7b_4bit_zeroshot_eng	Primary Gleason Pattern	0.989690721649485	0.85459940652819	0.917197452229299
qwen25_7b_4bit_zeroshot_eng	Secondary Gleason Pattern	0.965397923875433	0.845454545454545	0.901453957996769
qwen25_7b_4bit_zeroshot_eng	Tertiary Gleason Pattern	0.982142857142857	0.988023952095808	0.985074626865672
qwen25_7b_4bit_zeroshot_eng	Percentage of Secondary Gleason Pattern	0.457413249211356	0.863095238095238	0.597938144329897
qwen25_7b_4bit_zeroshot_ger	WHO (ISUP) Grade Group	0.538940809968847	0.901041666666667	0.674463937621832
qwen25_7b_4bit_zeroshot_ger	T-Stage (TNM)	0.920245398773006	0.955414012738854	0.9375
qwen25_7b_4bit_zeroshot_ger	N-Stage (TNM)	0.262820512820513	0.745454545454545	0.388625592417062
qwen25_7b_4bit_zeroshot_ger	Number of Lymph Nodes examined	0.813504823151125	0.897163120567376	0.853288364249578
qwen25_7b_4bit_zeroshot_ger	Lymph Nodes with Metastasis	0.894736842105263	0.762820512820513	0.823529411764706
qwen25_7b_4bit_zeroshot_ger	Resection Margins	0.910179640718563	0.980645161290323	0.944099378881987
qwen25_7b_4bit_zeroshot_ger	Histologic Subtype	0.597560975609756	0.942307692307692	0.73134328358209
qwen25_7b_4bit_zeroshot_ger	Primary Gleason Pattern	0.891447368421053	0.882736156351791	0.887070376432079
qwen25_7b_4bit_zeroshot_ger	Secondary Gleason Pattern	0.884488448844885	0.878688524590164	0.881578947368421
qwen25_7b_4bit_zeroshot_ger	Tertiary Gleason Pattern	0.900900900900901	0.977198697068404	0.9375
qwen25_7b_4bit_zeroshot_ger	Percentage of Secondary Gleason Pattern	0.34185303514377	0.798507462686567	0.478747203579418
