# Supplementary material for: Comprehensive testing of large language models for extraction of structured data in pathology
Source: Commun Med (Lond). 2025 Mar 31;5:96. doi: 10.1038/s43856-025-00808-8 (PMC11958830; doi:10.1038/s43856-025-00808-8)
Supplement: Supplementary file 4 — Supplementary Data 3 [file 43856_2025_808_MOESM4_ESM.xlsx]

## Sheet: Figure2ab_3d
Figure 2a,b + 3d: GPT4, Llama2/3 16-bit output with ground truth data

## Sheet: Figure2c
Figure 2c: GPT4, Llama2/3 16-bit JSON preprocessing

## Sheet: Figure2d
Figure 2d: GPT4, Llama2/3 16-bit runtime per report [s]

## Sheet: Figure3c
Figure 3c: GPT4, Llama2/3 16-bit output on hallucination testing

## Sheet: Figure3d_eng
Figure 3d: Text complexity measurements (English)

## Sheet: Figure3d_ger
Figure 3d: Text complexity measurements (German)

## Sheet: Figure4bc
Figure 4b,c: Llama3 8B 4-bit output with ground truth data

## Sheet: Figure4d
Figure 4d: Llama3 8B 4-bit JSON preprocessing

## Sheet: Figure4e
Figure 4e: Llama3 8B 4-bit runtime per report [s]

## Sheet: Figure5ab
Figure 5a,b: Llama2 13B 4-bit output with ground truth data

[truncated: 5 more sheets: Figure5c, Figure5d, Figure6ab, Figure6c, Figure6d]
